# Supplementary material for: Effect of Physical Therapy with Combined Resistance Exercises and Vigorous Walking in Older Adult Women with Chronic Non-Specific Pain: A Randomized Controlled Trial
Source: Life (Basel). 2026 Feb 16;16(2):341. doi: 10.3390/life16020341 (PMC12941983; doi:10.3390/life16020341)
Supplement: Supplementary file 1 [file life-16-00341-s001.zip]

Archive with 1 entries (1 files):
- life-4133747-supplementary.pdf
